# Supplementary material for: COVID-19 Disease and Vaccination: Knowledge, Fears, Perceptions and Feelings of Regret for Not Having Been Vaccinated among Hospitalized Greek Patients Suffering SARS-CoV-2 Infection
Source: Infect Dis Rep. 2022 Aug 8;14(4):587–96. doi: 10.3390/idr14040063 (PMC9408697; doi:10.3390/idr14040063)
Supplement: Supplementary file 1 [file idr-14-00063-s001.zip]

Archive with 1 entries (1 files):
- idr-1821753-supplementary.pdf
